# Supplementary material for: Old trees are perceived as a valuable element of the municipal forest landscape
Source: PeerJ. 2022 Jan 12;10:e12700. doi: 10.7717/peerj.12700 (PMC8760855; doi:10.7717/peerj.12700)
Supplement: Supplemental Information 4 [file peerj-10-12700-s004.xlsx]

## Sheet: Sheet1
		In the municipal forests you appreciate most
		People who apprciate more nature		People who appreciate more infrastructure		All
		Number	% from N in the column	Number	% from N in the column	Number	% from N in the column
Non-acceptance of old trees	1,00	65	0.152941	32	0.109215	67	0.150224
	1,20	43	0.101176	33	0.112628	47	0.105381
	1,40	35	0.0823529	23	0.0784983	35	0.0784753
	1,60	52	0.122353	36	0.122867	53	0.118834
	1,80	49	0.115294	33	0.112628	51	0.11435
	2,00	39	0.0917647	29	0.0989761	42	0.0941704
	2,20	34	0.08	22	0.0750853	34	0.0762332
	2,40	25	0.0588235	21	0.0716724	27	0.0605381
	2,60	19	0.0447059	16	0.0546075	22	0.0493274
	2,80	19	0.0447059	14	0.0477816	19	0.0426009
	3,00	15	0.0352941	9	0.0307167	15	0.0336323
	3,20	7	0.0164706	6	0.0204778	9	0.0201794
	3,40	8	0.0188235	6	0.0204778	8	0.0179372
	3,60	7	0.0164706	6	0.0204778	7	0.0156951
	3,80	3	0.00705882	3	0.0102389	4	0.00896861
	4,00	0	0	1	0.00341297	1	0.00224215
	4,20	2	0.00470588	1	0.00341297	2	0.0044843
	4,40	1	0.00235294	1	0.00341297	1	0.00224215
	4,60	1	0.00235294	0	0	1	0.00224215
	5,00	1	0.00235294	1	0.00341297	1	0.00224215
	in total	425	1	293	1	446	1
Comparing proportions in columns
		In the municipal forests you appreciate most
		nature	infrastructure
		(A)	(B)
Non-acceptance of old trees	1,00	B
	1,20
	1,40
	1,60
	1,80
	2,00
	2,20
	2,40
	2,60
	2,80
	3,00
	3,20
	3,40
	3,60
	3,80
	4,00	.a
	4,20
	4,40
	4,60		.a
	5,00
Results are based on two-tailed tests with a significance level of 0.05. For each significant pair, the category with the smaller column proportion appears below the category with the greater proportion in the columns.
a. This category was not used in the comparisons because its column ratio is zero or one.
		In the municipal forests you appreciate most
		People who apprciate more nature		People who appreciate more infrastructure		All
		Number	% from N in the column	Number	% from N in the column	Number	% from N in the column
Acceptance of old trees and biodiversity	2,00	1	0.00235294	1	0.00341297	1	0.00224215
	2,50	1	0.00235294	2	0.00682594	2	0.0044843
	2,75	6	0.0141176	1	0.00341297	6	0.0134529
	3,00	3	0.00705882	3	0.0102389	4	0.00896861
	3,25	15	0.0352941	11	0.0375427	16	0.0358744
	3,50	35	0.0823529	27	0.0921502	37	0.0829596
	3,75	30	0.0705882	23	0.0784983	33	0.073991
	4,00	62	0.145882	39	0.133106	64	0.143498
	4,25	51	0.12	39	0.133106	54	0.121076
	4,50	71	0.167059	51	0.174061	75	0.168161
	4,75	59	0.138824	36	0.122867	63	0.141256
	5,00	91	0.214118	60	0.204778	91	0.204036
	In total	425	1	293	1	446	1
Comparing proportions in columns
		In the municipal forests you appreciate most
		nature	infrastructure
		(A)	(B)
Acceptance of old trees and biodiversity	2,00
	2,50
	2,75	B
	3,00
	3,25
	3,50
	3,75
	4,00
	4,25
	4,50
	4,75
	5,00
Results are based on two-tailed tests with a significance level of 0.05. For each significant pair, the category with the smaller column proportion appears below the category with the greater proportion in the columns.
		In the municipal forests you appreciate most
		People who apprciate more nature		People who appreciate more infrastructure		All
		Number	% from N in the column	Number	% from N in the column	Number	% from N in the column
Approach to cutting trees	1,00	70	0.164706	48	0.163823	72	0.161435
	1,50	53	0.124706	30	0.102389	54	0.121076
	2,00	94	0.221176	72	0.245734	101	0.226457
	2,50	66	0.155294	35	0.119454	67	0.150224
	3,00	56	0.131765	46	0.156997	60	0.134529
	3,50	28	0.0658824	27	0.0921502	32	0.0717489
	4,00	26	0.0611765	16	0.0546075	27	0.0605381
	4,50	13	0.0305882	11	0.0375427	14	0.0313901
	5,00	19	0.0447059	8	0.0273038	19	0.0426009
	In total	425	1	293	1	446	1
Comparing proportions in columns
		In the municipal forests you appreciate most
		nature	infrastructure
		(A)	(B)
Approach to cutting trees	1,00
	1,50
	2,00
	2,50	B
	3,00
	3,50		A
	4,00
	4,50
	5,00	B
Results are based on two-tailed tests with a significance level of 0.05. For each significant pair, the category with the smaller column proportion appears below the category with the greater proportion in the columns.
	In the municipal forests you appreciate most
	nature	infrastructure	In total
	Mean	Mean	Mean
Non-acceptance of old trees	1.89647	1.96451	1.90762
Acceptance of old trees and biodiversity	4.31353	4.29181	4.30045
Approach to cutting trees	2.41412	2.42491	2.42265
Comparisons of means in columns
	In the municipal forests you appreciate most
	nature	infrastructure
	(A)	(B)
Non-acceptance of old trees		A
Acceptance of old trees and biodiversity
Approach to cutting trees
The results are based on two-tailed tests, assuming equal variance, with a significance level of 0.05. For each significant pair, the smaller category appears below the category with the larger mean.
